# Supplementary material for: Resorbable Bio‐Inductive Collagen Implant for Rotator Cuff Repair: What We Know, What We Need to Know, and the Path Forward
Source: Orthop Surg. 2025 Aug 8;17(9):2541–57. doi: 10.1111/os.70141 (PMC12404871; doi:10.1111/os.70141)
Supplement: Supplementary file 2 — Appendix S2: os70141‐sup‐0002‐Appendix2.xlsx. [file OS-17-2541-s003.xlsx]

## Sheet: 复筛
first full-text screening
ID		Study	Non conference literature/review/case report/letter to editors/Operative Techniken/Clinical Study Registration Information/economic analysis	Availability of the full text	Whether it is a clinical trial	rotator cuff tear patients	Is it a Smith & nephew product	O（outcomes）	Non-repetitive literature	Included	Whether a control group was set up	Notes
1	Comparing the post-operative clinical and radiological outcome between surgical rotator cuff repair and scaffold augmentation for symptomatic rotator cuff tears in the shoulder	Actrn,2020	NO——excluded							NO-excluded		Cochrane Central Register of Controlled Trials
2	Histologic Evaluation of Biopsy Specimens Obtained After Rotator Cuff Repair Augmented With a Highly Porous Collagen Implant	Arnoczky, S. P.2017	YES	YES	YES	NO——excluded						retrospective study
3	Severe subacromial-subdeltoid inflammation with rice bodies associated with implantation of a bio-inductive collagen scaffold after rotator cuff repair	Barad, S. J.2019	NO——excluded									case repor
4	Response to Liu and Amin regarding: "Severe subacromial-subdeltoid inflammation with rice bodies associated with implantation of a bio-inductive collagen scaffold after rotator cuff repair'' Reply	Barad, Steven J.2020	NO——excluded									reply
5	Arthroscopic rotator cuff repair with biologically enhanced patch augmentation	Berthold, D. P.2022	NO——excluded									Operative Techniken
6	Treatment of partial-thickness rotator cuff repairs with a resorbable bioinductive bovine collagen implant: 1-year results from a prospective multi-center registry	Bishai, S.2021	NO——excluded									conference abstract
7	Preliminary investigation of a biological augmentation of rotator cuff repairs using a collagen implant: a 2-year MRI follow-up	Bokor, D. J.2015	YES	YES		NO——excluded
8	Evidence of healing of partial-thickness rotator cuff tears following arthroscopic augmentation with a collagen implant: a 2-year MRI follow-up	Bokor, D. J.2016	YES	YES		YES	YES		YES	YES——included	NO
9	Healing of partial-thickness rotator cuff tears following arthroscopic augmentation with a highly-porous collagen implant: a 5-year clinical and MRI follow-up	Bokor, D. J.2019	YES	YES		YES	YES		YES	YES——included	NO
10	Treatment of Partial-Thickness Rotator Cuff Tears With a Resorbable Bioinductive Bovine Collagen Implant: 1-Year Results From a Prospective Multicenter Registry	Bushnell, B. D.2021	YES							YES——included		Case Series
11	Two-year outcomes with a bioinductive collagen implant used in augmentation of arthroscopic repair of full-thickness rotator cuff tears: Final results of a prospective multi-center study	Bushnell, B. D.2022	YES							YES——included		Case Series
12	Retear rates and clinical outcomes at 1 year after repair of full-thickness rotator cuff tears augmented with a bioinductive collagen implant: a prospective multicenter study	Bushnell, B. D.2021	YES	YES		YES	YES		YES	YES——included		prospective study;Case Series
13	Isolated Bioinductive Repair Of High-Grade Partial-Thickness Rotator Cuff Tears In Patients With Established Risk Factors For Inferior Outcomes	Bushnell, B. D.2022	NO——excluded
14	Bioinductive collagen implants facilitate tendon regeneration in rotator cuff tears	Camacho-Chacon, J. A.2022	YES	YES		YES	YES		YES	YES——included	NO	case series
15	Reactions to a bovine collagen implant. Clinical and immunologic study in 705 patients	Charriere, G.1989	YES	YES		YES	NO-excluded
16	A bio-inductive collagen scaffold that supports human primary tendon-derived cell growth for rotator cuff repair	Chen, P.2021	YES	YES		YES	NO-excluded
17	Arthroscopic Rotator Cuff Repair With Allograft Augmentation: Making It Simple	Laskovski, J.2019	NO——excluded									Technical Note
18	Treatment of an insertional high grade partial patellar tendon tear utilizing a bio-inductive implant	Mc Millan, S.2019	NO——excluded									case report
19	Patient-Reported Outcomes After Use of a Bioabsorbable Collagen Implant to Treat Partial and Full-Thickness Rotator Cuff Tears	McIntyre, L. F.2019	YES	YES		YES	YES		YES	YES——included	NO	Retrospective case series
20	Full-Thickness Rotator Cuff Tears Can Be Safely Treated With a Resorbable Bioinductive Bovine Collagen Implant: One-Year Results of a Prospective, Multicenter Registry	McIntyre, L. F.2021	YES	YES		YES	YES		YES	YES——included	NO	therapeutic case series
21	Management of Rotator Cuff Defects After Calcific Tendinopathy Debridement Using a Bioinductive Collagen Implant	McMillan, S.2016	NO——excluded									Technical Note
22	Bio-inductive implant for rotator cuff repair: Our experience and technical notes	Micheloni, G. M.2020	YES	YES		YES	YES	NO-excluded			NO	our experience and technical notes；
23	REGENETEN™ Bioinductive Implant System in Full-thickness Tears	Nct,2020	N
24	Clinical Trial on the Effect of REGENETEN Bioinductive Implant in the Supraspinatus Tendon Repair	Nct,2020	NO——excluded
25	Regeneten Patch vs Standard Care in Partial Thickness Rotator Cuff Repair	Nct,2020	NO——excluded
26	Evaluating the Use of a Bioinductive Graft in Treating Massive Rotator Cuff Tears	Nct,2020	NO——excluded
27	Evaluation of Regeneten Augmentation for Subscapularis Healing After Total Shoulder Arthroplasty (RESTOR)	Nct,2021	NO——excluded
28	Use of the REGENETEN™ Bioinductive Implant System in High Grade Partial-thickness Tears	Nct,2022	NO——excluded
29	EE152 Early Economic Analysis of Resorbable Bioinductive Implant in the Treatment of Full Thickness Rotator Cuff Tears	Nherera, L.2022	NO-excluded
30	Role of xenogenous bovine platelet gel embedded within collagen implant on tendon healing: an in vitro and in vivo study	Oryan, A.2015	YES	YES	NO——excluded
31	Implantation of a Novel Biologic and Hybridized Tissue Engineered Bioimplant in Large Tendon Defect: An In Vivo Investigation	Oryan, Ahmad2014	YES	YES	NO——excluded
32	Tips and Tricks for Augmenting Rotator Cuff Repair With a Bio-inductive Collagen Implant	Pupa, L.2021	YES	YES	NO——excluded
33		Ryu, R. K.2015	NO——excluded									Technical Note
34	Isolated bioinductive repair of partial-thickness rotator cuff tears using a resorbable bovine collagen implant: two-year radiologic and clinical outcomes from a prospective multicenter study	Schlegel, T. F.2021	YES	YES		YES	YES		YES	YES——included	NO	Case Series；a prospective multicenter study
35	Radiologic and clinical evaluation of a bioabsorbable collagen implant to treat partial-thickness tears: a prospective multicenter study	Schlegel, T. F.2018	YES	YES		YES	YES		YES	YES——included	NO	Case Series；a prospective multicenter study
36	Isolated Bioinductive Arthroscopic Repair of Partial-Thickness Rotator Cuff Tears Using a Resorbable Collagen Implant	Thangarajah, T.2022	NO——excluded									Technical Note
37		Thon, S.2018	NO——excluded
38		Thon, Stephen2019	NO——excluded
39		Thon, Stephen G.2020	NO——excluded
40	Evaluation of healing rates and safety with a bioinductive collagen patch for large and massive rotator cuff tears: 2-year safety and clinical outcomes	Thon, S. G.2019	YES	YES		YES	YES		YES	YES——included	NO	Case Series
41		Thon, S. G.2018	NO——excluded
42		Torres, S. J.2020	NO——excluded									Technical Note
43		Verma, N. N.2021	NO——excluded
44	Increased stiffness and reoperation rate in partial rotator cuff repairs treated with a bovine patch: a propensity-matched trial	Yeazell, S.2022	YES	YES	NO——excluded							Retrospective Cohort Comparison
45		Larson, Christopher M.2020	NO——excluded									Technical Note
46	Clinica and radiological evaluation of a bioinductive collagen implant to treat fullthickness rotator cuff tear	Lo CK2020	NO——excluded									Technical Note
47	Collagen-Based Bioinductive Implant for Treatment of Partial Thickness Rotator Cuff Tears	Dai, A.2020	YES	YES	YES	NO——excluded
second full-text screening
48		Ting, R. S2023	YES	YES	NO——excluded
49		McIntyre, L. F.2023	NO——excluded
50		M. G. Navlet2023	NO——excluded
51		D. Dua and P. Trueman2022	NO——excluded
52		D. P. Berthold2022	NO——excluded

## Sheet: Sheet3
ID	study	肌腱厚度			ASES评分					Constant- Murley shoulder score		疼痛评分
		治疗前/基线值/正常平均值	时间	治疗后	时间	治疗前/基线值/正常平均值	时间	治疗后		治疗前	治疗后	constant			ASES评分
								均值	标准差			时间	治疗前	治疗后	治疗前/基线值	测量时间	治疗后
7	Bokor, D. J.2015	正常平均值		男女分开描述	24m	87.8	24m	44.6		50.7	78	24m	1.1	7.1	治疗前/0.7	24	4.9
8	Bokor, D. J.2016	基线值		图片	未给具体值（统计学意义）
9	Bokor, D. J.2019	无			图
10	Bushnell, B. D.2021 ASES功能					baseline/46.8	0.5	45.9							基线值/5.5	0.5	3.6
							1.5	59.9								1.5	2.9
							3	71.9								3	2.1
							6	82.7								6	1.5
							12	88.1								12	1.1
11	Bushnell, B. D.2022	基线值/4.0	24	4.5		baseline/52.4，18.3	3	65.2	19.6
						中等大小撕裂	12	94.3	11.6
							24	95.6	13.2
						baseline/48.0，19.0
						大的撕裂
12	Bushnell, B. D.2021
14	Camacho-Chacon, J. A.2022
19	McIntyre, L. F.2019
20	McIntyre, L. F.2021
34	Schlegel, T. F.2021
35	Schlegel, T. F.2018
40	Thon, S. G.2019
44	Yeazell, S.2022

## Sheet: 结局指标概况表
ID	Study	Study type	是否包含对照组	纳入人数	结局指标	随访时长	诊断标准	撕裂类型					观察时间点
								全层厚度	部分厚度	急性撕裂	慢性撕裂	急-慢性（acute-on-chronic group）
7	Bokor, D. J.2015	clinical trial	否	9	MRI:各时间点肌腱总厚度；正常平均值（来自于其他文献)	24m	not reported	9	0	0	9(纳入标准为慢性肩痛)	0	3
					并发症								6
													12
					临床评估：Constant- Murley shoulder score和ACES评分；治疗前								24
8	Bokor, D. J.2016	clinical trial	否	13	MRI:各时间点肌腱总厚度；各时间点	24m	not reported	0	13	0	13(纳入标准为慢性肩痛)	0	3
					临床评估：Constant- Murley shoulder score和ACES评分；未给具体值，只表明有统计学意义								6
													12
					并发症								24
9	Bokor, D. J.2019		否	13	MRI:各时间点肌腱总厚度；治疗前	5 year	Ellman	0	13	0	13(纳入标准为慢性肩痛)	0	0
					临床评估：Constant- Murley shoulder score和ACES评分；治疗前								24
					并发症								60
10	Bushnell, B. D.2021	Case series	否	272	临床评估：Constant- Murley shoulder score和ACES评分；基线值	12m	Ellman	0	272	64	164	44	0
													0.5
													1.5
													3
													6
					再次手术								12
11	Bushnell, B. D.2022	Case series	否	115	MRI:肌腱厚度；治疗前	2.1year	not reported	115	0	0	115(纳入标准为慢性肩痛)	0	0
					再次撕裂；								3
					并发症								12
					临床评估：Constant- Murley shoulder score和ASES评分；基线值								24
12	Bushnell, B. D.2021	prospective study;Case Series	否	115	复发	12m	Cofield grade	115	0	0	115(纳入标准为慢性肩痛)	0	0
					胶原支架/新组织与冈上肌腱之间的可见边界（是否可以观察到）；定性								3
					并发症								12
					临床评估：Constant- Murley shoulder score和ACES评分；基线值
14	Camacho-Chacon, J. A.2022	Case series	否	30	临床评估：The VAS score ，Constant- Murley shoulder score和ACES评分；开始	12m	Ellman	12	18	0	30	0	0
					MRI:肌腱厚度；治疗前								6
					组织学检查：定性		全层厚度：Bateman classification						12
19	McIntyre, L. F.2019	Retrospective case series	否	203	临床评估：The VAS score ，Constant- Murley shoulder score和ASES评分	12m	Ellman or Cofield grade	83	90	57	87	29	0.5
													1.5
													3
													6
					并发症								12
20	McIntyre, L. F.2021	therapeutic case series	否	210	复发	12m	Cofield	210	0	88	81	41	0
													6
					临床评估：SANE,VR-12 PCS, ASES and WORC								12
34	Schlegel, T. F.2021	Case Series；a prospective multicenter study	否	33	MRI:肌腱厚度；	2 year	Ellman	0	33	0	33	0	0
					临床评估：ASES and CMS scores								3
													12
					并发症								24
35	Schlegel, T. F.2018	Case Series；a prospective multicenter study	否	33	MRI:肌腱厚度；	12m	not reported	0	33	0	33	0	0
					临床评估：ASES								3
					并发症								12
40	Thon, S. G.2019	Case Series;A prospective single-arm open-label trial?	否	23	MRI:肌腱厚度；	2 year	Cofield	采用的是分级的方法					3
					临床评估：ASES								6
					并发症								12
					超声测量（定量）								24
					治愈率
44	Yeazell, S.2022	Retrospective Cohort Comparison	是	64	并发症	6m	Ellman	0	32	0	32？		1.5
					再次手术								3
													6

## Sheet: 基本信息提取表
ID	study	公司	翻修手术	注册地点/研究地点	纳入标准	排除标准	诊断和（或）分类方法	例数	年龄				性别		手术方式		手术方式			康复方案	术后固定时间	撕裂类型							结局指标												不良反应发生情况
									男	女	总（Mean）	SD	男	女	mini-open approach	arthroscopically	double-row of suture anchors	single- row of suture anchors	suture bridge			全层厚度	部分厚度	急性撕裂	慢性撕裂	急-慢性（acute-on-chronic group）	悬吊时间	sling time	tendon thickness	Re-tear	ASES Pain	ASES Funciton	ASES shoulder score	Constant	Constant Pain	VAS	SANE	VR-PCS	VR-MCS	WORC	capsulitis	Pain	non–device-related and nontraumatic complications	trauma	allergic reaction	prominent subacromial fluid	post operative infection	superficial, localized infection	deep vein thrombosis
7	Bokor, D. J.2015	Rotation Medical, Inc., Plymouth, Minnesota US;Collagen Matrix, Inc., Oakland, New Jersey（掌握专利？）		Australia New Zealand Clinical Trials Registry	Inclusion criteria included patient age between 40-66 years old at time of surgery and chronic shoulder pain of more than 3 months duration, which was resistant to analgesics, anti-inflammatory medication and physical therap	Exclusion criteria included a recent history of steroid use, insulin-dependent diabetes, heavy smoking, genetic collagen disease, chronic in flammatory disease, and index shoulders with previ ous rotator cuff surgery. Patients with shoulder insta bility, grade 3 or greater chondromalacia, or grade 2 or greater fatty infiltration of the supraspinatus muscle were also excluded. Finally, the implant…	not reported	9	？	？	56.4	？	6	3	4	5	8	1	0	Patients were im mobilized in a Velpeau sling during the first 6 weeks, passive motion was allowed, with passive forward flex ion limited to 100° for the first 4 weeks. After 6 weeks the patients progressed as tolerated from active-assist ed to active motion under the supervision of an experi enced physiotherapist. No resistance exercises were allowed for 12 weeks. After 12 weeks a gradual pro gr…		9	0	0	9(纳入标准为慢性肩痛)	0	√	6w	√	√	√		√	√	√						1	0	0	0	0	0	0	0	0
8	Bokor, D. J.2016	Rotation Medical Inc., Plymouth, Minnesota		Australia New Zealand Clinical Trials Registry	Inclusion criteria included chronic shoulder pain lasting longer than 3 months (resistant to analgesics, anti-inflammatory medication, and physical therapy) and patient age 40-67 years old at surgery.	Exclusion criteria included recent steroid use, insulin-dependent diabetes, heavy smoking, genetic collagen disease, chronic inflammatory disease, and index shoulders with previous cuff surgery. Patients with shoulder instability, grade 3 or greater chondromalacia, or grade 2 or greater fatty infiltration of the supraspinatus muscle were also excluded. The implant is contraindicated for patients …	not reported	13	？	？	53.8(n=13)	？	8	5	？	？	？	？	？	Patients were instructed to discontinue the sling when comfortable (maximum of 1 week) and progress as tolerated from passive to active-assisted to active motion. Active motion was allowed with forward flexion limited to 100° for the first 4 weeks. No resistance exercises were allowed for 6 weeks. After 6 weeks there were no restrictions on the use of the arm.		0	13	0	13	0	√	maximum of 1 week	√												0	0	0	0	0	0	0	0	0
9	Bokor, D. J.2019	Collagen Matrix, Inc.， Oakland, New Jersey		Australia New Zealand Clinical Trials Registry	All patients (aged 40-67 years old at time of surgery) had a partial-thickness tear of Ellman (14) Grade II or III with chronic shoulder pain lasting longer than 3 months (resistant to analgesics, anti-inflammatory medication, and physical therapy)	Patients with recent steroid use (oral or injected), insulin-dependent diabetes, genetic collagen disease, heavy smoking, chronic inflammatory disease, as well as previous cuff surgery, shoulder instability, grade 3 or greater chondromalacia, or grade 2 or greater fatty infiltration of the supraspinatus muscle were excluded；The implant is contraindicated for patients with a known hypersensitivity…	Ellman	11	？	？	54(n=11)	8.3	7	4	？	？	？	？	？	he patients were instructed to discard their sling 1 week after surgery and progress from passive to active-assisted to active motion as tolerated. Active forward was limited to 100° for the first 4 weeks and resistance exercises were commenced at 6 weeks. After 6 weeks there were no further restrictions on the use of the arm.		0	13	0	13	0	√	1w	√		√ 文章出现了错误		√	√	√						0	0	0	0	0	0	0	0	0
10	Bushnell, B. D.2021			The multicenter REBUILD Registry (Rotation Medical Bioinductive Implant Database; Smith & Nephew)	To be enrolled in the registry, patients had to be at least 21 years of age; able and willing to provide voluntary informed consent to participate in the registry; and able to read, speak, and understand English. They also had to have partialthickness tears of the rotator cuff.	Patients were excluded from the registry if they had known hypersensitivity to bovine-derived products	Ellman	272	？	？	52.1	10	146	126	？	？	？	？	？	同19		0	272	64	164	44	√	19.6±17.6d		√	√	√	√				√	√	√	√	0	0	0	0	0	0	0	0	0
11	Bushnell, B. D.2022	REGENETEN; Smith + Nephew, Andover, MA, USA		the united states	Patients were eligible for inclusion if they were ≥ 21 years of age, had medium (1-3 cm) or large (3-5 cm) FTRCTs often including the supraspinatus tendon planned for surgical repair, and chronic shoulder pain lasting longer than 3 months that was unresponsive to conservative therapy including—but not limited to—pain medication, physical therapy, and injections	patients were excluded if they had massive rotator cuff tears (≥ 5 cm), acute rotator cuff tears < 12 months from injury, or if the index shoulder had undergone previous rotator cuff surgery or had evidence of instability, calcification, chondromalacia (≥ grade 3), and fatty infiltration (≥ grade 2). Patients were also excluded if they had a history of heavy smoking (> 1 pack/day) within the last…	not reported	115	？	？	60.4	8	76	39	？	？	91	24	0			115	0	0	115	0			√	√	√	√	√	√							0	0	0	0	0	0	0	1/6w	0
12	Bushnell, B. D.2021	REGENETEN; Smith þ Nephew, Andover, MA, USA			Patients met inclusion criteria if they were 21≥ years of age, spoke English, gave consent for participation in the study, had a medium or large full-thickness tear primarily of the supraspinatus tendon planned for surgical repair involving the implant, and chronic shoulder pain lasting longer than 3 months that was unresponsive to conservative therapy including pain medication, physical therapy,…		Cofield grade	115？114	？	？	60.4	8	76	39	？	？	91	24	0			115	0	0	115	0	√	38.7±18.3d		√			√	√							0	0	0	0	0	0	0	0	0
14	Camacho-Chacon, J. A.2022	Regeneten®，Smith & Nephew, Andover MA			The inclusion criteria were: Patients older than 18 years with the diagnosis of partial or total rupture of the rotator cuff with failure of conservative treatment (analgesics, anti-inflammatory medication, and physical therapy) after 6 months, absence of previous surgeries, consent for surgical intervention and specific for surgery and the performance of percutaneous biopsy 6 months after surger…	Exclusion criteria included known hypersensitivity to bovine collagen, recent steroid use, insulin-dependent diabetes, heavy smoking, genetic collagen disease, chronic inflammatory disease and previous cuff surgery. Patients with shoulder instability, grade 3 or greater chondromalacia, were also excluded. All of them underwent surgery performed by the same surgeon through arthroscopic repair, whe…	Ellman；Bateman classification	30	？	？	56.5	？	14	16	？	？	12	？	？			12	18	0	30	0	√	完全撕裂：4w；部分撕裂：尽快解除固定	√				√	√		√					0	0	0	0	0	0	0	0	0
19	McIntyre, L. F.2019	REGENETEN; Smith & Nephew			Patients 21 years of age and older, able to read and speak English, and with partial- or full-thickness tears of the rotator cuff documented by magnetic resonance imaging were included in the study. Patients with a known hypersensitivity to bovine-derived products were excluded. Indication for surgery in the partial-thickness group was persistent intolerable shoulder pain despite conservative tre…	Patients with a known hypersensitivity to bovine-derived products were excluded	Ellman or Cofield grade	203	？	？	54.2(n=173)	9.8	98	75	？	？	？	？	？			83	90	57	87	29	√	分亚组		√		√	√			√	√	√	√	√	0	0	0	0	0	0	1	0	1
20	McIntyre, L. F.2021	REGENETEN；Smith&Nephew，Andover，MA			Seventeen centers (18 surgeons) across the United States enrolled patients with the inclusion criteria of age at least 21 years, willingness to be part of the data collection effort, and the ability to read and speak English	Exclusion criteria included hypersensitivity to bovine-derived products. Institutional review board approval was obtained for each investigational site	Cofield grade	210	？	？	57.5	8.9	131	79	？	？	？	？	？			210	0	88	81	41	√	36.3±16.8		√	√	√	√				√	√	√	√	0	0	0	0	0	0	3	0	0
34 并发症如何填写	Schlegel, T. F.2021	REGENETEN；SmithþNephew，Andover，MA，USA			10 surgeons at 10 centers throughout the United States enrolled patients ≥21 years of age diagnosed with a chronic, partial-thickness tear primarily of the supraspinatus tendon involving at least 25% of its thickness that was unresponsive to conservative treatment, such as pain medication, physical therapy, or injections, for a minimum of 3 months. Furthermore, patients had to be eligible for iso…	Patients were excluded if they had full-thickness rotator cuff tears, grade 1 partial-thickness rotator cuff tears (<25%), acute rotator cuff tears <12 months from known injury, or if the index shoulder had undergone previous rotator cuff surgery. Patients were also excluded if there was clinical or imaging evidence of instability, calcification, advanced chondromalacia (?grade 3), and fatty infi…	Ellman	33	？	？	54	？	19	14	？	？	？	？	？			0	33	0	33	0	√	24.2±14.1	√				√	√							0	1	2	2	1	1	0	0	0
35并发症描述同34	Schlegel, T. F.2018	Rotation Medical, Plymouth, MN, USA			Patients were aged at least 21 years and had a diagnosis of a chronic, degenerative partial-thickness tear primarily of the supraspinatus tendon involving at least 25% of its thickness that was unresponsive to conservative treatment, such as pain medication, physical therapy, or injections, for a minimum of 3 months. A preoperative MRI scan was performed within 60 days prior to the procedure.	Patients with full-thickness tears of the rotator cuff were excluded, as were those who presented with PTRCTs caused by acute injury or those who had undergone previous rotator cuff repair on the index shoulder. The exclusion criteria also included shoulder instability, chondromalacia of grade 3 or greater, cuff muscle fatty infiltration of grade 2 or greater, severe calcification within the inde…	not reported	33	？	？	54.6	？	19	14	？	？	？	？	？			0	33	0	33	0	√	23.3 ± 2.4(SEM)	√		√	√	√	√							0	1	1	0	2	1	0	0	0
40	Thon, S. G.2019	Rotation Medical			30 years who underwent repair of a large or massive rotator cuff tear with the addition of the collagen scaffold implant	Exclusion criteria included age ＜30 years, Hamada grade ≥3 preoperative rotator cuff arthropathy,Goutallier grade≥3 muscle atrophy,＜2-year clinical follow-up, and/or unwillingness to complete the study protocol, including postoperative MRI.	Cofield grade	23	？	？	57.9	？	15	8	？	？	？	？	？			未描述							√	√			√								0	0	0	0	0	0	0	0	0
44	Yeazell, S.2022	Regeneten；Smith&Nephew，Memphis，TN，USA			The inclusion criteria were age >30 years, magnetic resonance imaging (MRI) showing a PTRCT of the supraspinatus tendon, and shoulder pain for which at least 6 months of conservative treatment had failed	Patients were excluded if they had a full-thickness rotator cuff tear, previous ipsilateral shoulder surgery, fatty infiltration on MRI (greater than stage 2), or advanced degenerative glenohumeral joint changes on radiography		32	？	？	52.31	10.42	18	14	？	？	？	？	？			未描述																			0	0	0	0	0	0	0	0	0
[truncated: 19 more columns]

## Sheet: ASES评分
ID	Study	year	ntreat	time	mtreat	sdtreat	ncontrol	mcontrol	sdcontrol	注
7	Bokor, D. J.	2015	9	24	87.8	？	9	44.6	？
8	Bokor, D. J.	2016	未给具体值，只表明有统计学意义
9	Bokor, D. J.	2019	11 图+标准误
10	Bushnell, B. D.	2021	195	0.5	45.9	18.5	197	46.8	18.2
			195	1.5	59.9	19.3
			200	3	71.9	20.5
			170	6	82.7	18.4
			161	12	88.1	17.9
11 中等	Bushnell, B. D.	2022	66	3	65.2	19.6	66	52.4	18.3
			64	12	94.3	11.6
			63	24	95.6	13.2
11 large	Bushnell, B. D.	2022	45	3	67.9	16.9	46	48	19
			47	12	93.1	13.2
			41	24	96.3	8.1
12中等	Bushnell, B. D.	2021	66	3	65.2	19.6	66	52.4	18.3
			64	12	94.3	11.6
	12 中等 手术方式 年龄 固定时间 再次修复作亚组
12 large	Bushnell, B. D.	2021	45	3	67.9	16.9	46	48	19
			47	12	93.1	13.2
14不知道用的是标准差还是标准误	Camacho-Chacon, J. A.	2022	30	6	85.93	7.25		48.03	1.18
			30	12	87.8	7
19(部分厚度)	McIntyre, L. F.	2019	83	0.5	46.7	？	87	47	？	（部分和全层厚度；无SD）
			88	1.5	60.6	？
			90	3	73.2	？
			84	6	80.5	？
			87	12	85.6	？
19（全层损伤）	McIntyre, L. F.	2019	78	0.5	39	？	73	45.5	？
			88	1.5	60.6	？
			81	3	68.4	？
			79	6	77.8	？
			80	12	83.8	？
20	McIntyre, L. F.	2021	144	0.5	40.1	15.4	133	46.2	19.8
			138	1.5	53.8	15.8
			130	3	70.3	18.1
			125	6	82.1	18.5
			118	12	87.8	18.4
34 中等	Schlegel, T. F.	2021	11	3	70.2	18.6	12	52.5	13.6
			11	12	89.2	14.4
			11	24	95.3	5.8
34 高等级	Schlegel, T. F.	2021	17	3	78.9	18.4	20	60.9	19.9
			17	12	93.7	11.7
			20	24	92.8	15.3
35	Schlegel, T. F.	2018	33	3	73.9	3.2(SEM)	33	57	3.2(SEM)
			32	12	89.1	2.8(SEM)
40	Thon, S. G.	2019	23	24	82.87	16.68	？	？	？

## Sheet: 肌腱厚度
ID	Study	year	ntreat	time	mtreat	sdtreat	ncontrol	mcontrol	sdcontrol	注
7 男	Bokor, D. J.	2015	6	3	8.3	0.38 （SEM）				正常平均值
			6	6	7.6	0.33（SEM）
			6	12	7.3	0.31（SEM）
			6	24	6.8	0.49（SEM）
7 女	Bokor, D. J.	2015	3	3	7.2	0.08（SEM）
			3	6	7	0.53（SEM）
			3	12	6.9	0.37（SEM）
			3	24	6.2	0.25（SEM）
8	Bokor, D. J.	2016		图+标准误
9	Bokor, D. J.	2019	11	24	5.91	0.33（SEM）	13	4.28	0.32
			11	60	5.16	0.27（SEM）
11 中等	Bushnell, B. D.	2022	66	24	4.5	1.2		4	1.424
11 大的撕裂	Bushnell, B. D.	2022	49	24	4.8	1.6		4.1	1.578
14 部分厚度	Camacho-Chacon, J. A.	2022	18	6	6.02	0.29	18	4.18	0.29
34 高等级	Schlegel, T. F.	2021		6	5.1?	？		3.37	1.4
				12	4.8	？
				18	?	？
				24	4.7	？
34中等	Schlegel, T. F.	2021		6	5.6?	？		3	2
				12	5.4	？
				18	?	？
				24	5	？
40 MRI	Thon, S. G.	2019	23	24	5.13	1.06	？	？	？
40 Ultrasound	Thon, S. G.	2019	23	3	6.29	？	？	？	？
				6	6.75	？
				12	7.72	？
				24	7.28	？

## Sheet: 再撕裂率
ID	Study	Year	Time	发生撕裂人数	总人数
7	Bokor, D. J.	2015	3	0	9
			6	0	9
			12	0	9
			24	0	9
11	Bushnell, B. D.	2022	3	7	115												91	24	0			115	0	0	115	0		√															3m/13				2.1y
			12	19	115
			24	21	115

## Sheet: ASES function
ID	Study	year	ntreat	time	mtreat	sdtreat	ncontrol	mcontrol	sdcontrol	注
10	Bushnell, B. D.	2021	196	0.5	7.8	6.8	197	14.1	6.2
			195	1.5	13.8	7.3
			201	3	18.9	6.9
			172	6	23.7	6.4
			163	12	26.1	5.9
11 中等	Bushnell, B. D.	2022	66	3	14.6	6.7	66	15.9	5.7
			64	12	27.8	4.2
			63	24	27.9	6.6
11 large	Bushnell, B. D.	2022	45	3	15.6	7.2	46	14.2	6.4
			47	12	27.4	5.8
			41	24	29.2	1.9
19(部分厚度)	McIntyre, L. F.	2019	85	0.5	8.2	？	87	14.2	？	（部分和全层厚度；无SD）
			88	1.5	14.6	？
			90	3	19.3	？
			85	6	22.4	？
			87	12	24.8	？
19（全层损伤）	McIntyre, L. F.	2019	80	0.5	4.6	？	74	13.1	？
			76	1.5	8.6	？
			82	3	16.7	？
			80	6	21.6	？
			81	12	24	？
20	McIntyre, L. F.	2021	145	0.5	4.1	4.8	134	12.9	6.3
			138	1.5	9.1	6.2
			131	3	17.1	6.9
			126	6	22.9	7.1
			120	12	25.5	6.2
35	Schlegel, T. F.	2018	33	3	18.8	1.3(SEM)	33	16.9	1.3(SEM)
			32	12	25.1	1.5(SEM)

## Sheet: Constant评分
ID	Study	year	ntreat	time	mtreat	sdtreat	ncontrol	mcontrol	sdcontrol
7	Bokor, D. J.	2015	9	24	78	？	9	50.7	？
11 中等	Bushnell, B. D.	2022	21	3	63.2	16.8	64	51.2	16.8
			61	12	79.1	11.8
			58	24	83.7	9.5
11 large	Bushnell, B. D.	2022	13	3	65.2	14.7	46	48.5	18.1
			46	12	85.3	9.6
			37	24	84.4	9.5
12中等	Bushnell, B. D.	2021	21	3	63.2	16.8	64	51.2	16.8
			61	12	79.1	11.8
12 large	Bushnell, B. D.	2021	13	3	65.2	14.7	46	48.5	18.1
			46	12	85.3	9.6
14	Camacho-Chacon, J. A.	2022	30	6	85.37	6.51		58.6	1.61
14	Camacho-Chacon, J. A.	2022	30	12	90.23	5.88
34 中等	Schlegel, T. F.	2021	5	3	51.5	13.8	12	51.6	5.6
			10	12	82.2	10.4
			10	24	83.3	9.9
34 高等级	Schlegel, T. F.	2021	16	3	73.7	15.2	20	58.9	19.6
			18	12	85.6	11.3
			18	24	93.8	6
35	Schlegel, T. F.	2018	33	3	62.3	5.2(SEM)	33	57.1	2.8(SEM)
			32	12	81.4	2.2(SEM)
