# Supplementary material for: Resorbable Bio‐Inductive Collagen Implant for Rotator Cuff Repair: What We Know, What We Need to Know, and the Path Forward
Source: Orthop Surg. 2025 Aug 8;17(9):2541–57. doi: 10.1111/os.70141 (PMC12404871; doi:10.1111/os.70141)
Supplement: Supplementary file 3 — Appendix S3: os70141‐sup‐0003‐Appendix3.xlsx. [file OS-17-2541-s004.xlsx]

## Sheet: characteristics①
ID	study	journal	impact factor（2021）	country/region	product source (manufacturer)	diagnosis and / or classification methods
8	Bokor, D. J.2016	MLTJ-MUSCLES LIGAMENTS AND TENDONS JOURNAL	0.34（2020）	Australia	Rotation Medical Inc., Plymouth, Minnesota	not reported
9	Bokor, D. J.2019	MLTJ-MUSCLES LIGAMENTS AND TENDONS JOURNAL	0.34（2020）	Australia	Collagen Matrix, Inc.， Oakland, New Jersey	Ellman；Thirteen consecutive patients with partial-thickness tears of the supraspinatus tendon, with the articular- and bursal-sided tears confirmed at surgery and the intra-substance tears confirmed by preoperative MRI
10	Bushnell, B. D.2021	ORTHOPAEDIC JOURNAL OF SPORTS MEDICINE	3.401	USA		Ellman；Diagnostic arthroscopy was performed, during which the surgeon confirmed the presence of a partial-thickness tear of the rotator cuff.
11	Bushnell, B. D.2022	JOURNAL OF SHOULDER AND ELBOW SURGERY	3.507		REGENETEN; Smith + Nephew, Andover, MA, USA	not reported
12	Bushnell, B. D.2021	JSES international	/	USA	REGENETEN; Smith þ Nephew, Andover, MA, USA	Cofield grade；Patients underwent a noncontrast MRI scan of the affected shoulder within 60 days before surgery to determine whether they had full-thickness tears meeting the eligibility criteria
14	Camacho-Chacon, J. A.2022	JOURNAL OF EXPERIMENTAL ORTHOPAEDICS	0.72	Spain	Regeneten®，Smith & Nephew, Andover MA	Ellman；Bateman classification;During the operation, Arthroscopy was used to confirm the tear size and patient qualification
19	McIntyre, L. F.2019	ARTHROSCOPY-THE JOURNAL OF ARTHROSCOPIC AND RELATED SURGERY	5.973	USA	REGENETEN; Smith & Nephew	Ellman or Cofield grade；Patients underwent a diagnostic arthroscopy, and concomitant pathology was addressed
20	McIntyre, L. F.2021	Arthroscopy, sports medicine, and rehabilitation	/	USA	REGENETEN；Smith&Nephew，Andover，MA	Cofield grade；Patient medical history and clinical conditions were assessed with routine documentation and reviewed in the context of registry eligibility criteria. Patient surveys were administered in accordance with the registry’s study visit schedule and were completed by the patients either during their clinic visits or remotely using a unique, secure electronic case report form account acces…
34	Schlegel, T. F.2021	JOURNAL OF SHOULDER AND ELBOW SURGERY	3.507	USA	REGENETEN；SmithþNephew，Andover，MA，USA	Ellman，diagnosis method，MRI,Patients underwent a noncontrast MRI scan of the affected shoulder within 60 days before surgery to determine whether they had partial-thickness tears meeting the eligibility criteria
35	Schlegel, T. F.2018	JOURNAL OF SHOULDER AND ELBOW SURGERY	3.507	USA	Rotation Medical, Plymouth, MN, USA	not reported
40	Thon, S. G.2019	AMERICAN JOURNAL OF SPORTS MEDICINE	7.01	USA	Rotation Medical	Cofield grade,diagnosis method, Each patient also agreed to undergo ultrasound (US) examination at each clinic visit and a single MRI scan postoperatively. Approval was granted from our institution’s review board.

## Sheet: characteristics②
ID	study	n	age		sex		repair technique
			（Mean）	SD	male	female	double-row of suture anchors	single- row of suture anchors	suture bridge
8	Bokor, D. J.2016	13	53.8(n=13)	？	8	5	NR	NR	NR
9	Bokor, D. J.2019	11	54(n=11)	8.3	7	4	NR	NR	NR
10	Bushnell, B. D.2021	272	52.1	10	146	126	NR	NR	NR
11	Bushnell, B. D.2022	115	60.4	8	76	39	91	24	0
12	Bushnell, B. D.2021	115？114	60.4	8	76	39	91	24	0
14	Camacho-Chacon, J. A.2022	30	56.5	？	14	16	12	NR	NR
19	McIntyre, L. F.2019	203	54.2(n=173)	9.8	98	75	NR	NR	NR
20	McIntyre, L. F.2021	210	57.5	8.9	131	79	NR	NR	NR
34	Schlegel, T. F.2021	33	54	？	19	14	NR	NR	NR
35	Schlegel, T. F.2018	33	54.6	？	19	14	NR	NR	NR
40	Thon, S. G.2019	23	57.9	？	15	8	NR	NR	NR

## Sheet: characteristics③
ID	study	types of rotator cuff tears					sling time
		full-thickness	partial-thickness	acute	chronic	acute-on-chronic group
8	Bokor, D. J.2016	0	13	0	13	0	maximum of 1 week
9	Bokor, D. J.2019	0	13	0	13	0	maximum of 1 week
10	Bushnell, B. D.2021	0	272	64	164	44	19.6±17.6(day)
11	Bushnell, B. D.2022	115	0	0	115	0	NR
12	Bushnell, B. D.2021	115	0	0	115	0	38.7±18.3(day)
14	Camacho-Chacon, J. A.2022	12	18	0	30	0	full-thickness：4w；partial-thickness：In patients with partial tears, the immobilization of the shoulder was removed as soon as possible, and they were allowed to progress in the movement according to tolerance, progressing from passive to active-assisted movement and to active movement during the frst 4weeks.
19	McIntyre, L. F.2019	83	90	57	87	29	subgroups
20	McIntyre, L. F.2021	210	0	88	81	41	36.3±16.8(day)
34	Schlegel, T. F.2021	0	33	0	33	0	24.2±14.1(day)
35	Schlegel, T. F.2018	0	33	0	33	0	23.3 ± 2.4(SEM)
40	Thon, S. G.2019	23	0	0	NR	NR	6~8(week)

## Sheet: characteristics④
inclusion criteria
ID8：Inclusion criteria included chronic shoulder pain lasting longer than 3 months (resistant to analgesics, anti-inflammatory medication, and physical therapy) and patient age 40-67 years old at surgery.
ID9：All patients (aged 40-67 years old at time of surgery) had a partial-thickness tear of Ellman (14) Grade II or III with chronic shoulder pain lasting longer than 3 months (resistant to analgesics, anti-inflammatory medication, and physical therapy)
ID10：To be enrolled in the registry, patients had to be at least 21 years of age; able and willing to provide voluntary informed consent to participate in the registry; and able to read, speak, and understand English. They also had to have partialthickness tears of the rotator cuff.
ID11：Patients were eligible for inclusion if they were≥21 years of age, had medium (1-3 cm) or large (3-5 cm) FTRCTs often including the supraspinatus tendon planned for surgical repair, and chronic shoulder pain lasting longer than 3 months that was unresponsive to conservative therapy including—but not limited to—pain medication, physical therapy, and injections
ID12：Patients met inclusion criteria if they were 21≥years of age, spoke English, gave consent for participation in the study, had a medium or large full-thickness tear
ID14：The inclusion criteria were: Patients older than 18 years with the diagnosis of partial or total rupture of the rotator cuff with failure of conservative treatment (analgesics, anti-inflammatory medication, and physical therapy) after 6 months, absence of previous surgeries, consent for surgical intervention and specific for surgery and the performance of percutaneous biopsy 6 months after s…
ID19：Patients 21 years of age and older, able to read and speak English, and with partial- or full-thickness tears of the rotator cuff documented by magnetic resonance imaging were included in the study. Patients with a known hypersensitivity to bovine-derived products were excluded. Indication for surgery in the partial-thickness group was persistent intolerable shoulder pain despite conservativ…
ID20：Seventeen centers (18 surgeons) across the United States enrolled patients with the inclusion criteria of age at least 21 years, willingness to be part of the data collection effort, and the ability to read and speak English
ID34：10 surgeons at 10 centers throughout the United States enrolled patients≥21 years of age diagnosed with a chronic, partial-thickness tear primarily of the supraspinatus tendon involving at least 25% of its thickness that was unresponsive to conservative treatment, such as pain medication, physical therapy, or injections, for a minimum of 3 months. Furthermore, patients had to be eligible for…
ID35：Patients were aged at least 21 years and had a diagnosis of a chronic, degenerative partial-thickness tear primarily of the supraspinatus tendon involving at least 25% of its thickness that was unresponsive to conservative treatment, such as pain medication, physical therapy, or injections, for a minimum of 3 months. A preoperative MRI scan was performed within 60 days prior to the procedure.
ID40：30 years who underwent repair of a large or massive rotator cuff tear with the addition of the collagen scaffold implant

## Sheet: characteristics⑤
exclusion criteria
ID8：Exclusion criteria included recent steroid use, insulin-dependent diabetes, heavy smoking, genetic collagen disease, chronic inflammatory disease, and index shoulders with previous cuff surgery. Patients with shoulder instability, grade 3 or greater chondromalacia, or grade 2 or greater fatty infiltration of the supraspinatus muscle were also excluded. The implant is contraindicated for patie…
ID9：Patients with recent steroid use (oral or injected), insulin-dependent diabetes, genetic collagen disease, heavy smoking, chronic inflammatory disease, as well as previous cuff surgery, shoulder instability, grade 3 or greater chondromalacia, or grade 2 or greater fatty infiltration of the supraspinatus muscle were excluded；The implant is contraindicated for patients with a known hypersensiti…
ID10：Patients were excluded from the registry if they had known hypersensitivity to bovine-derived products
ID11：patients were excluded if they had massive rotator cuff tears (≥ 5 cm), acute rotator cuff tears < 12 months from injury, or if the index shoulder had undergone previous rotator cuff surgery or had evidence of instability, calcification, chondromalacia (≥ grade 3), and fatty infiltration (≥ grade 2). Patients were also excluded if they had a history of heavy smoking (> 1 pack/day) within the…
ID12：ditto
ID14：Exclusion criteria included known hypersensitivity to bovine collagen, recent steroid use, insulin-dependent diabetes, heavy smoking, genetic collagen disease, chronic inflammatory disease and previous cuff surgery. Patients with shoulder instability, grade 3 or greater chondromalacia, were also excluded. All of them underwent surgery performed by the same surgeon through arthroscopic repair…
ID19：Patients with a known hypersensitivity to bovine-derived products were excluded
ID20：Exclusion criteria included hypersensitivity to bovine-derived products. Institutional review board approval was obtained for each investigational site
ID34：Patients were excluded if they had full-thickness rotator cuff tears, grade 1 partial-thickness rotator cuff tears (<25%), acute rotator cuff tears <12 months from known injury, or if the index shoulder had undergone previous rotator cuff surgery. Patients were also excluded if there was clinical or imaging evidence of instability, calcification, advanced chondromalacia (?grade 3), and fatty…
ID35：Patients with full-thickness tears of the rotator cuff were excluded, as were those who presented with PTRCTs caused by acute injury or those who had undergone previous rotator cuff repair on the index shoulder. The exclusion criteria also included shoulder instability, chondromalacia of grade 3 or greater, cuff muscle fatty infiltration of grade 2 or greater, severe calcification within the…
ID40：Exclusion criteria included age ＜30 years, Hamada grade ≥3 preoperative rotator cuff arthropathy,Goutallier grade3≥ muscle atrophy,＜2-year clinical follow-up, and/or unwillingness to complete the study protocol, including postoperative MRI.

## Sheet: characteristics⑥
ID	study	postoperative immobilization time
8	Bokor, D. J.2016	1w（ Patients were instructed to discontinue the sling when comfortable (maximum of 1 week) and progress as tolerated from passive to active-assisted to active motion.）
9	Bokor, D. J.2019	1w（ Patients were instructed to discontinue the sling when comfortable (maximum of 1 week) and progress as tolerated from passive to active-assisted to active motion.）
10	Bushnell, B. D.2021	NR
11	Bushnell, B. D.2022	NR
12	Bushnell, B. D.2021	NR
14	Camacho-Chacon, J. A.2022	NR
19	McIntyre, L. F.2019	UC
20	McIntyre, L. F.2021	UC
34	Schlegel, T. F.2021	NR
35	Schlegel, T. F.2018	NR
40	Thon, S. G.2019	NR

## Sheet: characteristics⑦
ID	outcomes				follow-up time	follow-up rate
	tendon thickness	Re-tear	ASES shoulder score	Constant
8	√				27months；range 23.3-32.0	1
9	√		√	√	60.3months（n=11）；range 59.1-62.1 months	0.846154
10			√		382±83.7（day）	0.835
11	√	√	√	√	2.1y(range, 1.5-2.9 years).	0.904
12		√	√	√		0.991
14	√		√	√	12months	1
19		√	√		12.7months（range 12.0-17.2months）	0.85
20		√	√		378.5day（range, 99-775day）	Of 210 patients enrolled, 192 had 1-year follow-up data available.
34	√		√	√	25.5months；range, 21.3-34.9 months	0.939394
35	√		√	√	12.4months	0.969697
40	√		√		24months	1

## Sheet: adverse events①
ID	adverse events	N（events）	N（overall）	timing
8&9	excessive swelling of the shoulder	1	13
	adhesive capsulitis	1	13
	biceps tendinitis	1	13
	pain	1	13
	bursitis	1	13
10	shoulder stiffness/adhesive capsulitis	5	272
	bursitis	3	272
	retear/failure to heal	3	272
	dislodged graft	1	272
11	swelling and drainage in the surgically treated shoulder；infection	1	115	6w
	intermittent pain in the treated shoulder	1	115	3m
	new shoulder injury/defect	3	115
	worsening of previous shoulder injury/defect	3	115
	other	5	115
12	swelling and drainage in the surgically treated shoulder	1	115	6w
	intermittent pain in the treated shoulder	1	115	3m
	prior history of poor healing	1	115
	traumatic injury	1	115
	postoperatively noncompliant	3	115
	recurrent retears for unknown reasons	2	115
14	adhesive capsulitis	NR	30
19	postoperative infection	1	203
	deep vein thrombosis	1	203
	adhesive capsulitis	1	203
	postoperative stiffness	1	203
	recurrent effusions	1	203
	failure of cuff healing	4	203
	a partial tear that failed to heal	1	203
	revision repair	2	203
	revised with a reverse total shoulder replacement	1	203
	pain	38	203
20	Infection	3	210
	Shoulder stiffness/adhesive capsulitis	3	210
	Clinically significant bursitis(e.g., severe pain, restricted movement, etc.)	3	210
	Retear/failure to heal	11	210
	Implant displacement (proud staple) after a fall	1	210
	Proximal humerus fracture/partial subscapularis tear resulting from multiple falls, and resolved with over-the-counter pain management, immobilization and physical therapy	1	210
	Postoperative adhesive capsulitis resolved with manipulation under anesthesia	1	210
35	increased accumulation of prominent subacromial fluid	1	33
	pain	1	33
	superficial skin issues	2	33
	cardiac ablation	1	33
34	increased accumulation of prominent subacromial fluid	1	33
	pain	1	33
	biceps tendonitis	1	33
	allergic reaction	1	33
	trauma	2	33
	non–device-related and nontraumatic complications	2	33
40	scapular dyskinesia	8	23
	clinical failures	2	23

## Sheet: adverse events②
ID	details	notes
8&9	One patient experienced excessive swelling of the shoulder during the arthroscopic procedure necessitating conversion to a mini-open approach	during the arthroscopic procedure
	One patient developed adhesive capsulitis, however, final follow-up showed resolution and improved clinical scores	There were no postoperative infections and no adverse events associated with the device
	One patient with biceps tendinitis spontaneously ruptured the long head and his pain resolved at 14 months
	One patient experienced pain 12 months after surgery associated with significant bursitis, which settled following arthroscopic debridement. At time of arthroscopic debridement the high-grade, articular-sided cuff tear looked as if it had healed . Cultures and histology from biopsies obtained during the clean-up procedure showed no evidence of infection and no unanticipated reaction associated wi…
10	There were 11 surgical revisions in 10 patients (2 with grade 2 tears, 8 with grade 3 tears). Revisions occurred in 9 patients who received the implant as IBR (3.7%) a n d 1 patient (3.2%) as a supplement to take-down and repair. Reasons for revision (multiple answers possible) were shoulder stiffness/adhesive capsulitis (5 patients), clinically significant bursitis (3), retear/failure to heal (3…	There were no cases of infection or obvious immunologic “rejection” of the implant
11	Biopsy and culture revealed a superficial, localized infection. Following intravenous antibiotics, the patient underwent extensive débridement where suture remnants and repair anchor were removed. The patient’s 15-day cultures were negative and the patient symptomatically improved,with lessening pain and improved range of motion, marking the full resolution of this SAE approximately 11 weeks afte…	Two SAEs were classified as being possibly related to the device and/or procedure
	The other patient presented with intermittent pain in the treated shoulder at the 3-month postoperative visit. MRI revealed some inflammatory changes and a subsequent x-ray suggested osteopenia in the region of the greater tuberosity. The patient underwent aspiration and the anterior half of the cuff appeared healed with good tissue approximation, while the posterior half appeared failed with a l…
	At 2-year follow-up, 9 of 115 patients (7.8%; 4 with a medium tear and 5 with a large tear; 2 with single-row repair and 7 with double-row repair) required re-operation of the index rotator cuff surgery, which occurred at a mean of 162.3 days (SD = 94.1), with 195.8 days [SD = 101.8] for medium tears and 135.6 days [SD = 88.9] for large tears. The reasons for revision or additional surgery (multi…
12	Biopsy and culture revealed a superficial, localized infection. Following intravenous antibiotics, the patient underwent extensive débridement where suture remnants and repair anchor were removed. The patient’s 15-day cultures were negative and the patient symptomatically improved,with lessening pain and improved range of motion, marking the full resolution of this SAE approximately 11 weeks afte…	Two SAEs were classified as being possibly related to the device and/or procedure
	The other patient presented with intermittent pain in the treated shoulder at the 3-month postoperative visit. MRI revealed some inflammatory changes and a subsequent x-ray suggested osteopenia in the region of the greater tuberosity. The patient underwent aspiration and the anterior half of the cuff appeared healed with good tissue approximation, while the posterior half appeared failed with a l…
	There were 9 reoperations (7.8%) of the index shoulder, which occurred at a mean of 162.3 days (SD, 94.1) after surgery. Seven of the 9 reoperations consisted of revision rotator cuff repair for symptomatic recurrent or persistent rotator cuff tears: 1 in a patient with prior history of poor healing, 1 in a patient with traumatic injury, 3 in subjects who were postoperatively noncompliant, and 2 …
19	One patient with a full-thickness tear developed a postoperative infection requiring irrigation and debridement with removal of the implant
	One patient with a large full-thickness tear developed deep vein thrombosis and adhesive capsulitis. The patient was treated with an arthroscopic lysis of adhesions and manipulation with success
	Another patient developed postoperative stiffness, and at arthroscopy 4 months after the index procedure, part of the graft was still present and loose in the bursa.
	One patient experienced recurrent effusions requiring repeat arthroscopy and synovectomy for bursitis
	Four patients had ongoing symptoms because of failure of cuff healing
	One patient had a partial tear that failed to heal and was treated with a revision take-down and repair.
	Two patients with midsized (1- to 3-cm) fullthickness tears required revision repair
	1 patient with a large tear was revised with a reverse total shoulder replacement
	Twenty-nine patients (32.2%) in the partial-thickness group required an average of 1.2 corticosteroid injections in the postoperative period for pain control. Nine of the patients (10.8%) in the full-thickness group required an average of 1.0 injection.
20	2 recurrent infections (1 stitch abscess that progressed to a deep infection and 1 deep infection with Staphylococcus epidermidis) and 1 stitch abscess that progress to an infection, all of which resolved with treatment.
	Three patients experienced retear/failure to heal as a result of accidental trauma and 2 as a result of individual noncompliance (failure to comply with postoperative instructions)
35	In 1 patient, the 3-month study MRI scan showed increased accumulation of prominent subacromial fluid without clinical symptoms. Ultrasound-guided aspiration was performed, and a very small amount of normal physiological fluid was reported by the pathologist and considered nonreactive to the implant. The event spontaneously resolved without clinical sequelae, and the 1-year MRI scan confirmed res…	3m
	One patient reported pain approximately 3 months after surgery that began shortly after the patient reached aggressively for a blanket using the treated shoulder to put out an electrical fire. A shoulder MRI scan was performed to rule out tendon injury, and the findings were negative. The pain was treated with a cortisone injection and subsequently resolved
	Postoperative superficial skin issues were presented by 2 patients (1 with an allergic reaction to the skin preparation and 1 with wound drainage due to stitch abscess); both resolved
	There was 1 serious, non–devicerelated adverse event in which a patient underwent cardiac ablation and overnight hospitalization
34	In 1 patient, the 3-month study MRI scan showed increased accumulation of prominent subacromial fluid without clinical symptoms. Ultrasound-guided aspiration was performed, and a very small amount of normal physiological fluid was reported by the pathologist and considered nonreactive to the implant. The event spontaneously resolved without clinical sequelae, and the 1-year MRI scan confirmed res…	Two complications were reported by surgeons to be potentially related to the implant or the tendon and bone fixation anchors
	One patient reported pain approximately 3 months after surgery that began shortly after the patient reached aggressively for a blanket using the treated shoulder to put out an electrical fire. A shoulder MRI scan was performed to rule out tendon injury, and the findings were negative. The pain was treated with a cortisone injection and subsequently resolved
	One patient received a cortisone injection for biceps tendonitis 11 months after surgery, with symptoms resolved thereafter	Two complications were considered potentially related to the surgical procedure, as reported by participating surgeons
	One patient experienced an allergic reaction to the skin preparation used on day of surgery, which resolved after over-the-counter medication
	There were 2 postoperative events as a result of trauma and unrelated to the implant or the procedure. At 6-month follow-up, 1 patient reported that the lateral right shoulder had been hit by an automatically closing door. Initially, the patient had pain, but it resolved after 2 weeks. Another patient hit the body against the hitch of a vehicle in a parking garage 3 months after surgery. The pati…	Two complications were considered potentially related to the surgical procedure, as reported by participating surgeons
	There were 2 non–device-related and nontraumatic complications. In the first, a patient underwent cardiac ablation and overnight hospitalization. In the second, a patient was diagnosed with breast cancer 4 months after surgery. Although the patient was undergoing chemotherapy and radiation, she was unable to take part in her shoulder rehabilitation, which led to increased stiffness and pain in th…
40	There were no postoperative infections or adverse events associated with the device. No patients were found to have any biologic reaction to the bioinductive patch. Of the 23 patients, 8 (35%) had postoperative scapular dyskinesia requiring prolonged therapy and bracing. All improved with treatment by the end of the study period	There were no postoperative infections or adverse events associated with the device. No patients were found to have any biologic reaction to the bioinductive patch.
	As stated earlier, 1 patient went on to reverse total shoulder arthroplasty owing to progression of pain and dysfunction	smoke
		pain;dysfunction
